# Supplementary material for: Predicting individual differences of fear and cognitive learning and extinction
Source: Nat Commun. 2026 Apr 23;17:3780. doi: 10.1038/s41467-026-71830-0 (PMC13109375; doi:10.1038/s41467-026-71830-0)
Supplement: Supplementary file 4 — Source Data [file 41467_2026_71830_MOESM4_ESM.xlsx]

## Sheet: Sheet1
Fig. 1	link to data		Fig. S1	link to data
Fig. 2	link to data		Fig. S2	link to data
Fig. 3	link to data		Fig. S7-9	link to data
Fig. 4	link to data		Fig. S10	link to data
Fig. 5	link to data		Fig. S11-S12	link to data
			Fig. S14	link to data
			Fig. S15	link to data
Table S5-S6	link to data		Fig. S16	link to data
Table S7	link to data		Fig. S17	link to data
Table S9	link to data		Fig. S18	link to data
Table S10	link to data		Fig. S19	link to data
Table S11-S13	link to data		Fig. S20	link to data
			Fig. S21	link to data
			Fig. S22	link to data
			Fig. S23	link to data
			Fig. S24	link to data
			Fig. S25	link to data
			Fig. S26	link to data
			Fig. S27	link to data
			Fig. S28	link to data
			Fig. S29	link to data
			Fig. S30	link to data
			Fig. S31	link to data
			Fig. S32	link to data
			Fig. S33	link to data
			Fig. S34	link to data
			Fig. S35	link to data
			Fig. S36	link to data
			Fig. S37	link to data
			Fig. S38	link to data
